# Supplementary material for: Knockout of ovary serine protease Leads to Ovary Deformation and Female Sterility in the Asian Corn Borer, Ostrinia furnacalis
Source: Int J Mol Sci. 2023 Nov 14;24(22):16311. doi: 10.3390/ijms242216311 (PMC10671606; doi:10.3390/ijms242216311)
Supplement: Supplementary file 1 [file ijms-24-16311-s001.zip]

Archive with 2 entries (1 files):
- ijms-2680881-supplementary/
- ijms-2680881-supplementary/ijms-2680881-supplementary.pdf
